# Supplementary material for: Joint analysis of PK and immunogenicity outcomes using factorization model − a powerful approach for PK similarity study
Source: BMC Med Res Methodol. 2022 Oct 8;22:264. doi: 10.1186/s12874-022-01742-2 (PMC9547438; doi:10.1186/s12874-022-01742-2)
Supplement: Supplementary file 2 — Additional file 2. [file 12874_2022_1742_MOESM2_ESM.zip]

Archive with 6 entries (6 files):
- adpp_all_first100simulation.zip
- adpp_alpha_first100simulation.zip
- gmr_all.sas7bdat
- Joint generation and analysis of binary and normal data_for publish.sas
- power_all.sas7bdat
- res_fm_alpha.zip
