# Supplementary material for: Joint analysis of PK and immunogenicity outcomes using factorization model − a powerful approach for PK similarity study
Source: BMC Med Res Methodol. 2022 Oct 8;22:264. doi: 10.1186/s12874-022-01742-2 (PMC9547438; doi:10.1186/s12874-022-01742-2)
Supplement: Supplementary file 2 — Additional file 2. [file 12874_2022_1742_MOESM2_ESM.zip › Joint generation and analysis of binary and normal data_for publish.sas]

*** Simulation code for manuscript ***;
*** Manuscript title: Joint analysis of PK and immunogenicity outcomes using factorization model 
	- a powerful approach for PK similarity study  ***;
*** Author of code: Halimu N. Haliduola ***;
*** Date: 16-Aug-2022 ***;


****************************************************************************************************************;
***************************************** Macro for Simulation *************************************************;
****************************************************************************************************************;

*** The first variable is ADA response indicator - Binary ***;
*** The second variable is log(PK parameter) - Normal ***;
*** The thrid variable is baseline covariate impacts the immunogenicity response - Normal ***;

/*libname mylib "......";*/


%let low_cor=0.05;
proc iml;
	start RandMV_Binary_Normal(N, p, Delta) ;
		q = 1- p;
		R_bn1 = Delta[1, 2:3];   *** Raw correlation matrix for binary-normal variables ***;
		R_nn  = Delta[2:3, 2:3]; *** Correlation matrix for normal variables (independent: CorCoef=0.05) ***;
		R_bb  = Delta[1, 1];     *** Correlation matrix for Binary variables (only one in this case) ***;

		num_all = ncol(Delta);  *** number of all variables ***;
		num_n = ncol(R_nn);    *** number of nornal variables ***;
		num_b = ncol(R_bb);    *** number of binary variables ***;


		*** Derived correlation matric for binary-normal variables***;
		qtl = quantile("NORMAL", P[1,1]);
		h = pdf("NORMAL", qtl);
		R_bn2 = R_bn1*sqrt(p[1,1]*q[1,1])/h; *** Row Vector ***;
		R_bn2t=T(R_bn2);                     *** Column Vector ***;

		*** put all correlation matrix together ***;
		R_final = I(num_all);
		R_final[2:3, 2:3]=R_nn;
		R_final[1, 2:3]  =R_bn2;
		R_final[2:3, 1]  =R_bn2t;
		*print R_final;

	   *** Generate MV normal with mean 0 and covariance R ***;
	   X = RandNormal(N, j(1,num_all,0), R_final);

		*** Obtain binary variable from normal quantile ***;
	   do j = 1 to num_b;
	      X[,j] = (X[,j] >= quantile("Normal", q[j])); *** convert to 0/1 ***;
	   end;
	   return (X);
	finish;
store module=_all_;
quit;


%macro Binary_Normal_Genrator(ada_p1=, ada_p2=, GMR=, gm_cv=);
ods select none;
proc power;
	twosamplemeans test=equiv_ratio
	lower = 0.80
	upper = 1.25
	meanratio = &GMR.
	cv = &gm_cv.
	npergroup = .
	alpha = 0.05
	power = 0.8;
	ods output output=ss;
run;
ods select all; 

data ss; set ss;
	format NPerGroup 8.0;
	if error="Invalid input" then NPerGroup=100; *** set maximum cap ***;
run;

proc sql noprint;
	select NPerGroup into: NPerGrp from ss;
quit;
proc delete data=ss;run;


%let ln_mean2=20;  
%let ln_dif=%sysevalf(%sysfunc(log(&GMR.)));
%let ln_mean1=%sysevalf(&ln_mean2. + &ln_dif.);
%let ln_sd = %sysevalf(%sysfunc(sqrt(%sysfunc(log(&gm_cv.*&gm_cv.+1)))));

%macro Genrate_One_Group(ada_p=, num=);
proc iml;
	load module=_all_;

	x_with_id={. . . .};  *** Create a blank matrix to indicate 4 numeric columns ***;
	create mydata from x_with_id[colname={'adaresp' 'lnaval_s' 'covar' 'simu_id'}];
	do i =1 to &simu_num.;
		call randseed(i+&num.);  *** Seeds are diferent for each simulation and each group ***;
		N=&NPerGrp.;
		p = {&ada_p.};
		R = {       1  &rbn_pa.  &rbn_ca.,
		     &rbn_pa.         1 &low_cor.,
		     &rbn_ca. &low_cor.         1};

		x = RandMV_Binary_Normal(N, p, R);  *** The CORE part!! Generate correlated data ***;
		simu_id=j(N,1,i);   *** Get the simulation ID (BY variable) as a (N*1 matrix) ***;
		x_with_id=x||simu_id; *** Merge the simulation ID with the main data ***;
		append from x_with_id;
	end; 
	close; 
quit;
/*proc corr data=mydata;*/
/*	var covar adaresp lnaval_s;*/
/*run;*/

data out&num.; set mydata;
	*** log(PK Parameter) follow N(ln_mean,ln_sd) ***;
	if &num.=1 then lnaval=lnaval_s*(&ln_sd.)+ &ln_mean1.;
	else if &num.=2 then lnaval=lnaval_s*(&ln_sd.)+ &ln_mean2.;
	aval =exp(lnaval);
	trtn=&num.;
run;
/*proc corr data=mydata1;*/
/*	var covar adaresp lnaval aval;*/
/*run;*/
%mend; 

%Genrate_One_Group(ada_p=&ada_p1., num=1);
%Genrate_One_Group(ada_p=&ada_p2., num=2);

data adpp;
	set out1 out2;
	by simu_id;
	retain subjid;
	if first.simu_id then subjid=1;
	else subjid=subjid+1;
	rbn_pa = &rbn_pa.*100;
	rbn_ca = &rbn_ca.*100;
	ada_p1=&ada_p1.;
	ada_p2=&ada_p2.;
	GMR=&GMR.;
	gm_cv=&gm_cv.;
run;

%mend;


****************************************************************************************************************;
****************************************************************************************************************;
*** Simulations for power and treatment effect estimation ***;


*** Data Generation  ***;
%macro Simulation_All;

*** Dummy empty dataset as the first dataset to be append ***;
data adppout;
	covar=.;output;
run;
%do rbn_ca_ = 10 %to 30 %by 20;          *** Correlation coefficient for normal variables (covar vs PK) ***;
	%do rbn_pa_ = -50 %to -30 %by 20;       *** Correlation coefficient for binary and normal variables (ADARESP vs PK) ***;
		%do ada_p2_ = 20 %to 60 %by 20;        *** ADA response rate for treatment 2 ***;
			%do ada_p1_ = &ada_p2_. %to 70 %by 5; *** ADA response rate for treatment 1 ***;
			%if (&ada_p2_. > &ada_p1_.) or (&ada_p1_. - &ada_p2_. >10) %then %GOTO continue;  *** P2 >= p1, as mean1 >= mean2 (GMR>=1), too large diff like >10% are not considered ***;
				%do gmr_= 95 %to 95 %by 5;            *** Expected difference between treatment ***;
					%do gm_cv_= 40 %to 40 %by 10;     *** CV of PK parameter ***;
						%let rbn_ca =%sysevalf(&rbn_ca_./100);
						%let rbn_pa =%sysevalf(&rbn_pa_./100);
						%let ada_p1 =%sysevalf(&ada_p1_./100);
						%let ada_p2 =%sysevalf(&ada_p2_./100);
						%let gmr    =%sysevalf(&gmr_./100);
						%let gm_cv  =%sysevalf(&gm_cv_./100);
						%Binary_Normal_Genrator(ada_p1=&ada_p1., ada_p2=&ada_p2., GMR=&GMR., gm_cv=&gm_cv.);
						data adppout; 
							set adppout adpp;
							if covar ne .;
						run;
					%end;
				%end;
			%continue:
			%end;
			*%put done comtinue: p1=&ada_p1_. p2=&ada_p2_.;
		%end;
	%end;
%end;

%mend;


/*****************************************************************************************************************;*/
%let simu_num=5000;
%Simulation_All;
data mylib.adpp_all; 
	set adppout;
run;


****************************************************************************************************************;
****************************************************************************************************************;
*** Simulations for Type I error rate ***;


*** Data Generation  ***;
%macro Simulation_alpha;

*** Dummy empty dataset as the first dataset to be append ***;
data adppout;
	covar=.;output;
run;
%do rbn_ca_ = 10 %to 10 %by 10;          *** Correlation coefficient for normal variables (covar vs PK) ***;
	%do rbn_pa_ = -50 %to -30 %by 20;       *** Correlation coefficient for binary and normal variables (ADARESP vs PK) ***;
		%do ada_p2_ = 20 %to 60 %by 20;        *** ADA response rate for treatment 2 ***;
			%do gmr_= 80 %to 80 %by 10;           *** Expected difference between treatment ***;
				%do gm_cv_= 40 %to 40 %by 10;     *** CV of PK parameter ***;
					%let rbn_ca =%sysevalf(&rbn_ca_./100);
					%let rbn_pa =%sysevalf(&rbn_pa_./100);
					%let ada_p1 =%sysevalf(&ada_p2_./100); *** Consider P1 = P2 only ***;
					%let ada_p2 =%sysevalf(&ada_p2_./100);
					%let gmr    =%sysevalf(&gmr_./100);
					%let gm_cv  =%sysevalf(&gm_cv_./100);
					%Binary_Normal_Genrator(ada_p1=&ada_p2., ada_p2=&ada_p2., GMR=&GMR., gm_cv=&gm_cv.);			
					data adppout; 
						set adppout adpp;
						if covar ne .;
					run;
				%end;
			%end;
		%end;
	%end;
%end;

%mend;


****************************************************************************************************************;
%let simu_num=50000;
%Simulation_alpha;
data mylib.adpp_alpha; 
	set adppout;
run;


****************************************************************************************************************;
***************************************** Macro for Analysis ***************************************************;
****************************************************************************************************************;

%macro BE_ANOVA(data_in=, data_out=);
data adpp; 
	set mylib.&data_in.;
run;
proc sort data=adpp;
	by rbn_ca rbn_pa ada_p1 ada_p2 gmr gm_cv simu_id;
run;
ods select none;
proc mixed data=adpp order=internal;
	by rbn_ca rbn_pa ada_p1 ada_p2 gmr gm_cv simu_id;
	class trtn ;
	model lnaval = trtn; 
	lsmeans trtn/pdiff cl alpha=0.1;
	estimate "Test vs Reference" trtn 1 -1/cl alpha=0.1;
	ods output LSMeans=lsm Estimates=dif fitstatistics=aic;
run;
ods select all;

data lsm1;set lsm;
	where trtn=1;
	by rbn_ca rbn_pa ada_p1 ada_p2 gmr gm_cv simu_id;
	Geomean1=round(exp(estimate),1);
	keep rbn_ca rbn_pa ada_p1 ada_p2 gmr gm_cv simu_id Geomean1;
run;
data lsm2;set lsm;
	where trtn=2;
	by rbn_ca rbn_pa ada_p1 ada_p2 gmr gm_cv simu_id;
	Geomean2=round(exp(estimate),1);
	keep rbn_ca rbn_pa ada_p1 ada_p2 gmr gm_cv simu_id Geomean2;
run;
data dif;set dif;
	by rbn_ca rbn_pa ada_p1 ada_p2 gmr gm_cv simu_id;
	GMRA =round(exp(estimate),0.001);
	CI_Lower =round(exp(lower),0.001);
	CI_Upper =round(exp(upper),0.001);
	keep rbn_ca rbn_pa ada_p1 ada_p2 gmr gm_cv simu_id GMRA CI_Lower CI_Upper;
run;
data aic; set aic;
	format criteria $20.;
	if descr="-2 Res Log Likelihood" then criteria="Neg_2_LogLike";
	else if descr="AIC (Smaller is Better)" then criteria="AIC";
	else if descr="AICC (Smaller is Better)" then criteria="AICC";
	else if descr="BIC (Smaller is Better)" then criteria="BIC";
run;
proc transpose data=aic out=fit(drop=_:);
	by rbn_ca rbn_pa ada_p1 ada_p2 gmr gm_cv simu_id;
	var value;
	id criteria;
run;

proc sql;
	create table n1 as
	select rbn_ca, rbn_pa, ada_p1, ada_p2, gmr, gm_cv, simu_id, count(subjid) as N1 from adpp where lnaval ne . and trtn=1
	group rbn_ca, rbn_pa, ada_p1, ada_p2, gmr, gm_cv, simu_id
;quit;
proc sql;
	create table n2 as
	select rbn_ca, rbn_pa, ada_p1, ada_p2, gmr, gm_cv, simu_id, count(subjid) as N2 from adpp where lnaval ne . and trtn=2
	group rbn_ca, rbn_pa, ada_p1, ada_p2, gmr, gm_cv, simu_id
;quit;
data res_ANOVA; merge n1 n2 lsm1 lsm2 dif fit;
	by rbn_ca rbn_pa ada_p1 ada_p2 gmr gm_cv simu_id ;
	format conclude $20.;
	if CI_Lower <=0.8 or CI_Upper>=1.25 then conclude="Inconclusive";
	else conclude="BE Met";
run;
data mylib.&data_out.; 
	set res_ANOVA;
run;
%mend;


%macro BE_Factorization_Model(data_in=, data_out=);
data adpp; 
	*set mylib.&data_in.;
	set &data_in.;
run;
proc sort data=adpp;
	by rbn_ca rbn_pa ada_p1 ada_p2 gmr gm_cv simu_id;
run;

*** factorization model  ***;
ods select none; 
proc nlmixed data=adpp QPOINTS=40 GCONV=0 technique=newrap maxfunc=2000 maxiter=100 ;
	by rbn_ca rbn_pa ada_p1 ada_p2 gmr gm_cv simu_id;
	parms b0=0.1 b1=0    
		  c0=15  c1=0
		  sigma=0.3 tau=0 ; 
	bounds sigma > 0; 

	xb = b0 + b1*covar ; *** Linear model for Binary outcome: treatment (main effect) must not in this model!! ***;
	prob = probnorm(xb);   *** get the probility from Probit model ***;
	LgLk_b = adaresp*log(prob) + (1-adaresp)*log(1-prob); *** get the Log likelihood function for binomial distribution ***;
	residual = adaresp - prob;

	mean = c0 + c1*trtn;  *** Linear model for continuous outcome ***;
	LgLk_c = -log(sigma*sqrt(2*3.14159265358)) - 0.5*((lnaval - mean - tau*residual)/sigma)**2;  
		*** build in Log likelihood function for normal distribution ***;

	LgLk_all = LgLk_b + LgLk_c;

	model lnaval ~ general(LgLk_all); *** general(ll) specifies a general log likelihood function that constructed in programming statements. ***;

	mean1 = c0 + c1*1 ;  *** Should we add tau*residual part? No, residual mean=0 anyway. ***;
	mean2 = c0 + c1*2 ; 
	estimate "Test Group"      mean1 alpha=0.1; 
	estimate "Reference Group" mean2 alpha=0.1; 
	estimate "Test vs Reference" mean1 - mean2 alpha=0.1; 
	ods output AdditionalEstimates=est0  fitstatistics=aic; 
run;
ods select all; 

proc sql;
	create table n1 as
	select rbn_ca, rbn_pa, ada_p1, ada_p2, gmr, gm_cv, simu_id, count(subjid) as N1 from adpp where lnaval ne . and trtn=1
	group rbn_ca, rbn_pa, ada_p1, ada_p2, gmr, gm_cv, simu_id
;quit;
proc sql;
	create table n2 as
	select rbn_ca, rbn_pa, ada_p1, ada_p2, gmr, gm_cv, simu_id, count(subjid) as N2 from adpp where lnaval ne . and trtn=2
	group rbn_ca, rbn_pa, ada_p1, ada_p2, gmr, gm_cv, simu_id
;quit;

data lsm1;set est0;
	where label="Test Group";
	by rbn_ca rbn_pa ada_p1 ada_p2 gmr gm_cv simu_id;
	Geomean1=round(exp(estimate),1);
	keep rbn_ca rbn_pa ada_p1 ada_p2 gmr gm_cv simu_id Geomean1;
run;
data lsm2;set est0;
	where label="Reference Group";
	by rbn_ca rbn_pa ada_p1 ada_p2 gmr gm_cv simu_id;
	Geomean2=round(exp(estimate),1);
	keep rbn_ca rbn_pa ada_p1 ada_p2 gmr gm_cv simu_id Geomean2;
run;
data dif;set est0;
	where label = "Test vs Reference"; 
	by rbn_ca rbn_pa ada_p1 ada_p2 gmr gm_cv simu_id;
	GMRA =round(exp(estimate),0.001);
	CI_Lower =round(exp(lower),0.001);
	CI_Upper =round(exp(upper),0.001);
	keep rbn_ca rbn_pa ada_p1 ada_p2 gmr gm_cv simu_id GMRA CI_Lower CI_Upper;
run;
data aic; set aic;
	format criteria $20.;
	if descr="-2 Log Likelihood" then criteria="Neg_2_LogLike";
	else if descr="AIC (smaller is better)" then criteria="AIC";
	else if descr="AICC (smaller is better)" then criteria="AICC";
	else if descr="BIC (smaller is better)" then criteria="BIC";
run;
proc transpose data=aic out=fit(drop=_:);
	by rbn_ca rbn_pa ada_p1 ada_p2 gmr gm_cv simu_id;
	var value;
	id criteria;
run;

data res_FM; merge n1 n2 lsm1 lsm2 dif fit;
	by rbn_ca rbn_pa ada_p1 ada_p2 gmr gm_cv simu_id ;
	format conclude $20.;
	if CI_Lower <=0.8 or CI_Upper>=1.25 then conclude="Inconclusive";
	else conclude="BE Met";
run;
*data mylib.&data_out.; 
data &data_out.; 
	set res_FM;
run;

%mend; 


*** Power Analysis ***;
%macro Power_calculate(method=, methodtxt=);
proc sort data=mylib.res_&method. out=data_in;
	by rbn_ca rbn_pa ada_p1 ada_p2 gmr gm_cv;
run;	
ods select none;
proc freq data=data_in;
	by rbn_ca rbn_pa ada_p1 ada_p2 gmr gm_cv;
	tables conclude;
	ods output OneWayFreqs=freq;
run;
ods select all;
data power_&method.;set freq;
	where conclude="BE Met";
	format method $20.;
	method="&methodtxt.";
	p1=ada_p1*100;
	p2=ada_p2*100;
	keep rbn_ca rbn_pa ada_p1 ada_p2 gmr gm_cv conclude frequency percent method p1 p2;
run;
%mend;

*** Summary of GMRs ***; 
%macro GMR_summary(method=, methodtxt=);
proc sort data=mylib.res_&method. out=data_in;
	by rbn_ca rbn_pa ada_p1 ada_p2 gmr gm_cv;
run;	
proc means data=data_in noprint alpha=0.05 n mean lclm uclm ;
	by rbn_ca rbn_pa ada_p1 ada_p2 gmr gm_cv;
	var gmra ;
	output out=gmr(keep=rbn_ca rbn_pa ada_p1 ada_p2 gmr gm_cv n mean lclm95 uclm95) n=n mean=mean lclm=lclm95 uclm=uclm95; 
run;
proc means data=data_in noprint mean ;
	by rbn_ca rbn_pa ada_p1 ada_p2 gmr gm_cv;
	var ci_lower ;
	output out=ci_lower(keep=rbn_ca rbn_pa ada_p1 ada_p2 gmr gm_cv mean_ci_lower)  mean=mean_ci_lower ; 
run;
proc means data=data_in noprint mean ;
	by rbn_ca rbn_pa ada_p1 ada_p2 gmr gm_cv;
	var ci_upper ;
	output out=ci_upper(keep=rbn_ca rbn_pa ada_p1 ada_p2 gmr gm_cv mean_ci_upper) mean=mean_ci_upper ; 
run; 
data gmr_&method.;
	merge gmr ci_lower ci_upper;
	by rbn_ca rbn_pa ada_p1 ada_p2 gmr gm_cv;
	drop _:;
	format method $20.;
	method="&methodtxt.";
	p1=ada_p1*100;
	p2=ada_p2*100;
run;
%mend; 


****************************************************************************************************************;
*** Analysis of simulation data for power and treatment effect estimation ***;
%BE_ANOVA(data_in=adpp_all, data_out=res_ANOVA_all);
%BE_Factorization_Model(data_in=adpp_all, data_out=res_FM_all);

%Power_calculate(method=ANOVA_all,  methodtxt=ANOVA);
%Power_calculate(method=FM_all,     methodtxt=Factorization Model);
data power_all;
	set power_anova_all power_fm_all; 
run;
data mylib.power_all; set power_all;
run;

%GMR_summary(method=ANOVA_all,  methodtxt=ANOVA);
%GMR_summary(method=FM_all,     methodtxt=Factorization Model);
data gmr_all;
	set gmr_anova_all gmr_fm_all; 
run;
data mylib.gmr_all; set gmr_all;
run;


****************************************************************************************************************;
****************************************************************************************************************;


****************************************************************************************************************;
*** Analysis of simulation data for Alpha ***;
%BE_ANOVA(data_in=adpp_alpha, data_out=res_ANOVA_alpha);

*** Since the FM is a time consuming process due to large dataset, split it into several parts ***;
data adpp_alpha;set mylib.adpp_alpha;
run;

data adpp_alpha1; set adpp_alpha;
	where simu_id <=10000;
run;
data adpp_alpha2; set adpp_alpha;
	where 10000 < simu_id <=20000;
run;
data adpp_alpha3; set adpp_alpha;
	where 20000 < simu_id <=30000;
run;
data adpp_alpha4; set adpp_alpha;
	where 30000 < simu_id <=40000;
run;
data adpp_alpha5; set adpp_alpha;
	where 40000 < simu_id <=50000;
run;

%BE_Factorization_Model(data_in=adpp_alpha1, data_out=res_FM_alpha1);
%BE_Factorization_Model(data_in=adpp_alpha2, data_out=res_FM_alpha2);
%BE_Factorization_Model(data_in=adpp_alpha3, data_out=res_FM_alpha3);
%BE_Factorization_Model(data_in=adpp_alpha4, data_out=res_FM_alpha4);
%BE_Factorization_Model(data_in=adpp_alpha5, data_out=res_FM_alpha5);

data res_FM_alpha1;set res_FM_alpha1;run;
data res_FM_alpha2;set res_FM_alpha2;run;
data res_FM_alpha3;set res_FM_alpha3;run;
data res_FM_alpha4;set res_FM_alpha4;run;
data res_FM_alpha5;set res_FM_alpha5;run;
data mylib.res_FM_alpha;
	set res_FM_alpha1 res_FM_alpha2 res_FM_alpha3 res_FM_alpha4 res_FM_alpha5;
run;

********************************************* End ***************************************************************;
****************************************************************************************************************;
